# Supplementary material for: All-optical reporting of inhibitory receptor driving force in the nervous system
Source: Nat Commun. 2024 Oct 16;15:8913. doi: 10.1038/s41467-024-53074-y (PMC11484818; doi:10.1038/s41467-024-53074-y)
Supplement: Supplementary file 4 — Source Data [file 41467_2024_53074_MOESM4_ESM.xlsx]

## Sheet: Figure 1
Fig. 1d												Fig. 1j											Fig. 1l							Fig. 1n
Recording number	Cell identifier	Photocurrent (pA) at each LED power (mW/mm^2) and wavelength										Recording number	Cell identifier	-ΔF/F0 (%) at each membrane voltage (mV)									Recording number	Cell identifier	Time (column headings) and -ΔF/F0 (%)					Recording number	Cell identifier	-DFGABAA (by current clamp) (mV)	Estimated -DFGABAA (by fluorescence) (mV)
		0.3	2	4	9	14	36	72	107	143				-100	-90	-80	-70	-60	-50	-40	-30				0 min	15 min	30 min	45 min		Whole-cell current clamp, low-Cl- internal solution
475 nm												220511_08_002	1	-4.64554	-3.79284	-2.47475	-1.26725	0	1.17242	2.23122	3.0234		230331_01	1	-1.06085	-1.26374	-1.11446	-1.16518		230210_02_003(1)	1	-4.30249	-3.57888
210409_01	1	108.2	131.9	122.9	101	113.8	157.5	173.5	212.7	208.2		220511_10_001	1	-4.63511	-3.56763	-2.4179	-1.26783	0	1.24503	2.41524	3.58278		230331_02	1	-0.91064	-1.05501	-1.05417	-1.11372		230210_02_003(2)	1	-15.0104	-10.4501
210409_02	1	218.2	225.6	210.5	278	303.9	292.9	295.4	317.8	330.2		220512_01_001	1	-9.1636	-7.02066	-4.38318	-2.19417	0	2.0543	4.06329	5.7241		230331_03	1	-0.78272	-1.00715	-1.13724	-1.04117		230210_02_003(3)	1	17.4401	13.3855
210409_03	1	266.8	324.6	300.1	321.8	344.1	361.1	376.9	364.7	435.2		220512_02_001	1	-10.1376	-7.38578	-4.83153	-2.27788	0	2.14886	4.12971	6.02306		230331_04	1	-1.41212	-1.12638	-1.38598	-1.23536		230210_02_003(4)	1	7.9856	5.07159
210409_04	1	35.6	-26.3	34.6	106.9	137.5	259.9	134.6	428.9	470.7		220512_03_002	1	-9.96793	-7.05717	-4.59402	-2.3224	0	2.15578	3.7724	5.56907		230331_05	1	-0.97001	-0.90717	-1.02297	-0.93423		230210_02_003(5)	1	1.3275	0.545668
210409_05	1	227.9	291.6	311.9	297	383.9	404.1	443.9	538.6	663.1		220512_04_004	1	-7.42036	-5.3881	-3.56412	-1.80623	0	1.70274	3.26594	4.80329		230331_06	1	-1.32633	-1.06924	-1.02281	-1.09654		230213_01_001(2)	1	-10.4291	-7.85419
210409_06	1	201.2	251.1	203.6	221.8	303.7	253.1	323.3	369.7	373.2		220512_05_002	1	-9.4476	-6.88786	-4.5433	-2.21191	0	2.04479	3.96913	5.66403		230331_10	1	-1.18194	-1.26465	-1.32732	-1.36912		230213_01_001(4)	1	-0.83535	-1.92936
210409_07	1	259.3	234.5	231.5	305.9	370.8	399.9	536.5	552.1	673.9													230313_03	1	-0.59752	-0.41406	-0.51692	-0.58267		230213_06_001(2)	1	-3.22853	-1.64401
																							230313_04	1	-0.4562	-0.51406	-0.37687	-0.33142		230214_01_005(4)	1	-2.13186	-1.93923
555 nm																							230313_06	1	-0.7774	-0.60807	-0.63438	-0.6437		230214_02_005(2)	1	-9.72441	-11.6348
210409_01	1	-45.2	27.1	51.1	58.4	81.8	96.4	161.2	73.2	110.6													230313_07	1	-0.35248	-0.39377	-0.40393	-0.42289		230214_03_004(1)	1	3.32106	3.41154
210409_02	1	31.8	42.9	83.6	101.3	140.3	194.1	212.8	220.9	239.7													230320_11	1	-0.54856	-0.66392	-0.39787	-0.44792		230214_03_004(2)	1	10.1864	10.3401
210409_03	1	10.1	79.1	61.3	111.9	130.6	206.7	234.1	237.9	220.5													230320_12	1	-0.84951	-0.70514	-1.39397	-1.30742		230214_03_004(3)	1	-15.9883	-14.996
210409_04	1	-13	-27.7	54.2	0.1	55.6	78.3	87.3	77.9	153.9													230320_12	2	-0.79251	-0.56843	-1.22751	-1.12546		230214_04_005(1)	1	-4.2192	-6.54785
210409_05	1	51.6	115	89.9	134.9	203.2	201.8	182.8	253.9	261.9																				Whole-cell current clamp, high-Cl- internal solution
210409_06	1	-20	37.4	64.2	74.5	131.1	149	164.1	162.2	179.2																				230403_07_004(3)	1	35.7622	29.1046
210409_07	1	15.2	81.8	71.5	124.4	178.4	220.8	187.8	212.5	241.4																				230313_10_003(2)	1	36.4837	35.2409
																														230313_13_002(2)	1	35.5899	26.4867
575 nm																														240410_02_005(2)	1	28.0511	23.7852
210409_01	1	-15.2	8	-8.7	-4.2	-1.2	19.6	21.3	36.3	60.5																				240410_13_003(1)	1	36.5993	33.8108
210409_02	1	-89.6	5.6	-9.7	13.6	-99.3	-49.7	92.2	156.6	154.8																				240410_14_003(1)	1	30.7725	30.9981
210409_03	1	8.6	11.9	-27.2	23.1	-20.4	71.6	109.2	123.3	118.5																				240411_01_004(1)	1	12.2101	9.47193
210409_04	1	36.5	9	6.8	-10.4	18.5	38.2	27.7	38.8	90.3																				Gramicidin perforation
210409_05	1	86.4	11.7	18.5	24.5	29.1	98.8	132.4	165.5	167.1																				240415_03_002(2)	1	-4.89479	-7.24983
210409_06	1	-0.9	6.6	-19.2	10.9	26.4	77.2	76.7	100.1	101.5																				240412_01_003(3)	1	-9.0101	-8.96843
																														240412_02_001(1)	1	-3.0546	-5.65106
599 nm
220516_01	1	13.249	-1.2721	-1.3944	-3.3842	1.26012	9.47007	7.61276	7.93706	10.3405
220516_02	1	-5.43025	-18.0344	-3.15003	4.98054	4.80792	9.77778	17.6461	15.5205	0.8141
220516_03	1	-0.72691	1.70999	4.79601	-0.00509	-3.34281	19.8877	17.96	4.43783	45.847
220516_04	1	-7.28639	10.1251	-15.103	8.20696	2.9349	4.60098	0.258623	-13.4879	6.93592
220516_05	1	-17.3438	16.4547	4.87379	2.27099	15.4339	-1.34236	-0.35509	9.24243	12.9263
220516_06	1	36.3255	-3.92021	14.3487	10.9501	8.4793	11.262	13.8489	17.8743	12.5682
220516_07	1	-30.6216	1.49539	-1.366	-3.05555	3.45491	13.4865	18.3037	18.2733	2.16521
220516_08	1	-1.51542	2.83419	11.3013	17.812	0.544659	-5.65697	1.27599	-0.65336	-1.1065
220516_09	1	0.59979	2.39416	-2.55433	23.4536	16.5602	25.6823	19.1923	19.4898	28.6325
635 nm
210409_01	1	1	7	2	5	14.8	-11.9	-39.5	16.2	-4.9
210409_02	1	-5	6	3	2	13.8	43.6	25.3	-23.9	-18.5
210409_03	1	3	-10	-5	-2	-5	-11.5	11.6	7.6	16.4

## Sheet: Figure 2
Fig. 2c				Fig. 2f
Recording number	Cell identifier	-ΔF/F0 (%)		Recording number	Cell identifier	-ΔF/F0 (%)
CaMKIIα+				CaMKIIα+
230314_01_001(2)	1	-2.84923		230214_04_001(1)	1	-1.92216
230314_02_002(3)	1	-0.68071		230214_04_001(2)	2	-0.54484
230314_03_001(1)	1	-0.23442		230214_04_001(1)	3	-1.5996
230314_04_001.2(2)	1	-0.50855		230214_04_001(1)	4	-1.47088
230314_05_002(1)	1	-0.36923		230214_08_001(1)	1	-1.02686
230314_06_001(1)	1	-1.54261		230214_08_001(1)	2	-0.7479
230314_06_001(4)	2	-1.97273		230214_08_001(2)	3	-1.28913
230314_07_001(1)	1	-1.13928		230214_08_001(1)	4	-1.3218
230314_08_001(2)	1	-0.26001		230214_08_001(2)	5	-1.15145
230314_10_001(1)	1	-1.61505		230214_08_001(1)	6	-0.84347
230314_11_002(1)	1	-9.06262		230214_09_002(1)	1	-1.37187
230314_14_001(1)	1	-1.74554		230214_09_002(2)	2	-1.32194
230314_15_002(1)	1	-0.18759		230214_09_002(3)	3	-0.97227
230314_16_001(1)	1	-2.11112		230216_02_001(1)	1	-1.74799
230314_17_002(1)	1	-5.68269		230216_09_001(1)	1	-3.37879
230314_18_001(1)	1	-1.98025		230216_03_001(1)	1	-0.43048
230314_19_002(1)	1	-1.727		230216_03_001(1)	2	-0.36946
230314_20_003(1)	1	-1.06999		230216_04_001(1)	1	-0.34303
230314_21_001(1)	1	-1.00024		230216_04_001(1)	2	-0.47579
230314_22_002(1)	1	-1.48349		230216_04_001(1)	3	-0.22464
230314_23_001(1)	1	-1.37418		230216_04_001(1)	4	-0.31416
230314_24_002(1)	1	-2.44557		230216_04_001(1)	5	-0.25092
230314_25_001(1)	1	-0.85434		230216_04_001(1)	6	-0.18564
230314_26_001(2)	1	-0.36089		230216_04_001(1)	7	-0.22075
230314_27_002(1)	1	-0.62935		230223_08_001(1)	1	-0.97322
230314_02_002(3)	2	-0.61313		230223_08_001(2)	2	-0.37027
230314_03_001(1)	2	-0.18455		230223_08_001(1)	3	-0.39872
230314_03_001(1)	3	-0.24691		230223_08_001(1)	4	-0.53897
230314_04_001.2(2)	2	-0.64218		230223_08_001(2)	5	-0.45417
230314_04_001.2(2)	3	-0.50256		230223_10_001(1)	1	-0.84854
230314_04_001(1)	4	-0.5269		230223_10_001(2)	2	-0.86147
230314_05_002(1)	2	-0.17984		230224_01_002(1)	1	0.173531
230314_06_001(1)	2	-0.7607		230313_03_001(2)	1	-0.59752
230314_10_001(1)	2	-1.68454		230313_04_003(1)	1	-0.4562
230314_11_002(1)	2	-2.31789		230313_06_001(1)	1	-0.7774
230314_14_001(1)	2	-2.40138		230313_07_001(1)	1	-0.35248
230314_17_002(1)	2	-5.3179		230313_10_002(3)	1	-0.96952
230314_19_002(1)	2	-0.98986		230313_10_002(3)	2	-4.11612
230314_20_003(1)	2	-1.08015		230313_10_002(3)	3	-0.84727
230314_21_001(1)	2	-0.8504		230313_11_001(7)	1	-0.25754
230314_22_002(1)	2	-2.33262		230313_11_001(7)	2	-0.3948
230314_22_002(1)	3	-1.69983		230313_11_001(7)	3	-0.41944
230314_23_001(1)	2	-1.34466		230313_13_001(6)	1	-1.13779
230314_24_002(1)	2	-1.63824		230313_13_001(8)	2	-0.76902
230314_25_001(1)	2	-0.81418		230320_10_001(2)	1	-0.57839
230314_26_001(2)	2	-0.59232		230320_11_001(1)	1	-0.54856
230314_14_001(1)	3	-1.19612		230320_12_002(2)	1	-0.84951
230314_14_001(1)	4	-1.37377		230320_12_002(2)	2	-0.79251
230228_01_001(2)	1	-1.54179		230317_03_001(1)	1	-0.47878
230228_02_003(1)	1	-0.88289		230317_01_001(5)	1	-0.25546
230228_02_003(1)	2	-0.79929		230317_01_001(5)	2	-0.1312
230228_02_003(1)	3	-0.9768
230228_02_003(1)	4	-1.1814		GAD2+
230228_02_003(1)	5	-0.83064		230213_03_003(2)	1	-0.2463
230228_02_003(1)	6	-1.39468		230213_05_002(2)	1	-1.11753
230228_03_001(2)	1	-0.56116		230213_05_002(3)	2	-0.94159
230228_04_001(2)	1	-1.00449		230213_05_002(1)	3	-0.68204
230228_05_001(1)	1	-0.30731		230216_01_001(1)	1	-1.18037
230228_05_001(1)	2	-0.56776		230216_06_001(1)	1	-0.61095
230228_06_001(2)	1	-0.16947		230216_07_001(1)	1	-1.23867
230228_06_001(2)	2	-0.36316		230216_08_001(1)	1	-0.25135
230228_07_001(1)	1	-0.54931		230223_09_001(1)	1	-0.63415
				230223_11_001(1)	1	-0.11916
GAD2+				230223_11_001(1)	2	-0.04764
230314_09_002(1)	1	-3.33302		230223_12_001(1)	1	-0.53281
230314_12_001(1)	1	-1.0694		230223_12_001(1)	2	-0.42894
230314_13_002(1)	1	-2.48938		230223_12_001(1)	3	-0.28795
230314_08_001(2)	1	-1.04158		230223_13_001(1)	1	0.048902
230314_13_002(1)	2	-3.13123		230223_14_001(1)	1	0.159364
230314_15_002(1)	1	-1.52959		230223_15_001(1)	1	-0.02376
230314_20_003(1)	1	-1.27386		230331_17_001(1)	1	-0.13185
230314_20_003(1)	2	-1.90751		230331_18_001(1)	1	-1.22496
230314_23_001(1)	1	-1.22851		230331_18_001(1)	2	-1.07013
230314_25_001(1)	1	-2.46035		230331_19_002(1)	1	-1.49288
220823_06_002(1)	1	-17.5188		230403_02_002(2)	1	-1.26467
220823_19_001(1)	1	-5.0206		230331_01_002(1)	1	-1.06085
220823_20_001(1)	1	-3.30074		230331_02_001(1)	1	-0.91064
220823_20_001(1)	2	-2.30286		230331_03_001(1)	1	-0.78272
220823_21_001(1)	1	-2.32166		230331_04_001(1)	1	-1.41212
220823_22_001(1)	1	-1.27881		230331_05_001(1)	1	-0.97001
220823_22_001(1)	2	-2.64054		230331_06_001(1)	1	-1.36941
220823_21_001(1)	2	-1.48688		230331_07_001(1)	1	-1.82022
221013_03_001(1)	1	-0.76561		230331_09_001(1)	1	-1.93505
221013_04_001(3)	1	-1.18141		230331_10_001(1)	1	-1.18194
221013_05_001(1)	1	-2.14322		230331_11_001(1)	1	-2.00606
221013_07_001(1)	1	-1.1311		230331_04_001(1)	2	-1.9323
221013_12_001(8)	1	-1.80007		230331_07_001(1)	2	-3.00559
221013_13_002(1)	1	-0.71166		230331_07_001(1)	3	-2.4885
220518_02_003.3(1)	1	-1.69383		230331_09_001(1)	2	-1.42523
220218_09_001(1)	1	-0.99385		230331_09_001(1)	3	-1.77518
220218_10_001(1)	1	-1.93853		230331_10_001(1)	2	-2.81639
220218_11_001(2)	1	-1.15536		230331_10_001(1)	3	-3.65314
220218_12_001(1)	1	-2.81741		230331_12_001(1)	1	-1.40225
220218_15_001(1)	1	-2.56204		230331_13_001(1)	1	-2.20083
220304_01_002(1)	1	-1.49729		230331_14_001(1)	1	-1.56598
220304_02_001(1)	1	-4.61193		230331_14_001(1)	2	-2.88813
220304_03_001(1)	1	-4.89521		230331_15_001(1)	1	-1.92357
220302_01_001(1)	1	-3.09159		230331_15_001(1)	2	-3.16259
220302_01_001(2)	2	-3.1613		230331_16_001(1)	1	-0.58512
220302_01_001(1)	3	-3.62344		230331_16_001(1)	2	-0.86846
220302_02_001(2)	1	-1.51856		230331_16_001(1)	3	-2.83314
220302_03_001(1)	1	-2.01291		230331_16_001(1)	4	-0.85472
220302_04_001(1)	1	-2.7258
220302_05_001(1)	1	-1.71483
220302_05_001(1)	2	-1.84323
220302_06_001(1)	1	-1.58395
220302_07_002(3)	1	-1.55882
220112_01_001(1)	1	-0.08237
220112_02_001(1)	1	-0.40829
220112_03_001(1)	1	-0.39344
220112_04_001(1)	1	-0.09594
220112_05_001(1)	1	-0.18196
220112_06_001(1)	1	-0.17898
220112_09_001(1)	1	-0.63598
220112_10_001(1)	1	0.246056
220112_11_001(1)	1	-0.26844
220112_12_001(1)	1	-0.2048
220112_13_001(2)	1	-0.4753
220112_14_001(1)	1	-0.16565
220112_15_001.2(1)	1	-2.14161
220112_16_001(2)	1	-0.95911
220112_17_001(1)	1	-0.98055
220112_18_001(1)	1	-1.43117
220112_19_001(1)	1	-23.0109

## Sheet: Figure 3
Fig. 3g						Fig. 3i						Fig. 3m
Recording number	Cell identifier	-ΔF/F0 (%)				Recording number	Cell identifier	-ΔF/F0 (%)				Recording number	Cell identifier	-ΔF/F0 (%)
		Baseline	VU	Washout				Baseline	VU	Washout				Pre	Post
230228_01	1	-1.54179	2.04889	-0.44698		230216_03	1	-0.43048	0.197352	-0.42621		221012_10	1	-1.145	-1.3472
230228_02	1	-0.88289	0.624598	-2.01884		230216_03	2	-0.36946	0.139879	-0.24816		221012_11	1	-1.4874	-1.3882
230228_02	2	-0.79929	0.734844	-1.00156		230216_04	1	-0.34303	1.04843	-0.52875		221012_12	1	-2.2239	-2.3325
230228_02	3	-0.9768	0.677921	-1.75808		230216_04	2	-0.47579	0.364067	-0.53633		221012_13	1	-2.2896	-2.1498
230228_02	4	-1.1814	0.819428	-0.59712		230216_04	3	-0.22464	0.567413	-0.40296		221013_15	1	-0.7009	-0.581
230228_02	5	-0.83064	0.512798	-2.06542		230216_04	4	-0.31416	0.212285	0.05839		221013_18	1	-0.4459	-0.4063
230228_02	6	-1.39468	0.58949	-1.29515		230216_04	5	-0.25092	0.399835	-0.48224		221013_03	1	-0.7656	-0.7611
230228_03	1	-0.56116	1.83926	-0.34646		230216_04	6	-0.18564	0.871847	-0.43245		221013_04	1	-1.1814	-1.1226
230228_04	1	-1.00449	1.72467	-0.22849		230216_04	7	-0.22075	0.364183	-0.13947		221013_05	1	-2.5733	-2.5441
230228_05	1	-0.30731	0.540992	-0.29187		230223_08	1	-0.97322	0.344509	-0.07085		221013_07	1	-1.1311	-1.1741
230228_05	2	-0.56776	0.646205	-0.34357		230223_08	2	-0.37027	0.112403	-0.25576		221013_12	1	-1.8001	-1.2729
230228_06	1	-0.16947	0.488369	-0.56812		230223_08	3	-0.39872	0.206282	-0.13757		221013_13	1	-0.7117	-0.6351
230228_06	2	-0.36316	0.328571	-0.49773		230223_08	4	-0.53897	0.240337	-0.38914
230228_07	1	-0.54931	1.16586	-1.00368		230223_08	5	-0.45417	0.272172	-0.0918
						230223_10	1	-0.84854	0.164896	-0.28848
						230223_10	2	-0.86147	0.082675	-0.44191
						240415_07	1	-0.89222	4.15526	-1.076
						240415_07	2	-1.8741	2.79722	-1.43511
						240415_07	3	-1.79614	2.44695	-1.64815
						240415_07	4	-1.70472	1.75348	-1.99511

## Sheet: Figure 4
Fig. 4b							Fig. 4d							Fig. 4g					Fig. 4i
Recording number	Cell identifier	-ΔF/F0 (%)					Recording number	Cell identifier	-ΔF/F0 (%)					Recording number	Cell identifier	-ΔF/F0 (%)			Recording number	Cell identifier	-ΔF/F0 (%)
		Baseline	Pre-SLE	Post-SLE	Washout				Baseline	Pre-SLE	Post-SLE	Washout				t = 0	t = 190				t = 0	t = 190
230317_01	1	-0.25546	NA	1.40552	-0.36231		230331_19	1	-1.49288	-0.88265	NA	-1.50763		230610_25	1	-1.18524	0.177009		230610_47	1	-2.6823	-1.23273
230317_01	2	-0.1312	NA	2.86806	-0.16457		230331_19	2	-1.76619	-2.08925	NA	-0.91618		230610_26	1	-0.46904	-0.71165		230610_48	1	-1.51887	-0.156264
230317_02	1	-0.68375	NA	4.19983	-0.45163		230331_19	3	-0.95392	-1.15527	NA	-2.37754		230610_27	1	-0.65255	-0.08525		230610_49	1	-0.906533	-3.31932
230317_02	2	-0.67267	NA	3.7175	-1.85038		230331_19	4	-1.3151	-0.86975	NA	-1.0514		230610_28	1	-0.64396	-0.58464		230610_50	1	-0.891744	-0.978404
230317_02	3	-2.22371	NA	2.55031	-1.41296		230403_02	1	-1.26467	-1.01394	NA	-0.51193		230610_29	1	-0.59849	-1.02612		230610_51	1	-2.93715	-5.51486
230317_03	1	-0.89529	-0.5695	0.954093	-0.67429		230403_03	1	-2.71148	-1.1598	NA	-0.00317		230610_30	1	-0.80167	-1.24179		230610_52	1	-0.568056	-1.49375
230317_03	2	-0.67309	-0.46864	1.46362	-0.84024		230403_03	2	-2.15677	-1.10531	NA	-0.0016		230610_31	1	-0.92546	-0.53		230610_53	1	-0.275635	-0.118638
230317_03	3	-0.8215	-0.53047	0.527121	-0.39657		230403_03	3	-1.88167	-0.82518	NA	0.095815		230610_32	1	-0.93204	-1.79481		230610_54	1	-0.825849	-0.978843
230317_04	1	-1.0718	-0.49786	1.14729	-0.6977		230403_05	1	-0.41314	-0.63644	1.66184	-0.40391		230610_36	1	-0.28628	0.201118		230610_55	1	-1.09808	-1.92718
230317_04	2	-0.32413	-0.32014	0.898731	-0.21956		230403_05	2	-1.47001	-1.3925	1.38885	-0.92155		230610_40	1	-0.36373	-0.11823		230610_56	1	-0.957177	-0.905327
230224_02	1	-1.04006	-0.28102	1.18186	-1.76135		230403_06	1	-2.47563	-1.1428	1.50507	-2.05301		230610_41	1	-0.92652	-0.22668		230610_57	1	-0.326283	-0.207234
230224_02	2	-1.28204	-0.65611	2.18519	-3.23188		230403_06	2	-2.22345	-1.38684	1.08094	-0.90476		230610_42	1	-1.17008	-2.36202		230610_58	1	-1.05502	-1.88324
230224_03	1	-0.19256	0.858816	1.66735	-0.0011									230610_43	1	-3.82567	-0.27619		230610_59	1	-1.56594	-0.407158
230224_03	2	-0.82533	-0.36592	2.02746	-0.69315									230610_44	1	-2.50228	-2.28777		230610_60	1	-1.29207	-0.880095
230224_03	3	-0.77849	-0.1501	1.91743	-0.3883									230610_45	1	-1.12319	1.22451		230610_61	1	-1.33761	-1.72169
														230610_46	1	-1.7843	-0.34501		230610_62	1	-0.797572	0.166017
														230610_29	1	-1.61427	-1.66076		230610_63	1	-0.57024	-0.92681
														230610_30	1	-1.69562	-1.37601		230610_64	1	-1.17312	-2.30358
														230610_30	2	-1.65423	-1.80237		230610_65	1	-1.63501	-2.04294
														230610_36	1	-2.7446	1.21625		230610_66	1	-2.80586	-2.25805
														230610_36	2	-1.26359	1.62709		230610_67	1	-2.05196	-1.73746
														230610_42	1	-3.30771	-1.04616		230610_68	1	-2.37252	-0.507893
																			230610_49	1	-0.727806	-2.11447
																			230610_50	1	-0.258688	-0.711391
																			230610_50	2	-0.574178	-1.35938
																			230610_51	1	-0.756172	-1.03075
																			230610_51	2	-0.419064	-0.395825
																			230610_51	3	-0.779507	-0.953511
																			230610_52	1	-0.287177	-0.816081
																			230610_56	1	-0.853193	-1.4186
																			230610_59	1	-1.58215	-0.373502
																			230610_63	1	-0.57018	-0.898393
																			230610_66	1	-2.13214	-1.24609
																			230610_67	1	-1.46644	-0.953904

## Sheet: Figure 5
Fig. 5c				Fig. 5e
Recording number	Cell identifier	-ΔF/F0 (%)		Recording number	Cell identifier	-ΔF/F0 (%)
CaMKIIα+						Baseline	Pre-SLE	During SLE	Post-SLE	Washout
230214_04_001(1)	1	-1.92216		230323_01	1	2.55762	3.48389	2.01656	3.46416	3.4654
230214_04_001(2)	2	-0.54484		230323_02	1	2.83896	NA	2.25971	3.04575	2.26187
230214_04_001(1)	3	-1.5996		230323_03	1	1.43337	1.46571	0.895335	1.34047	0.735089
230214_04_001(1)	4	-1.47088		230323_04	1	1.34097	1.43023	0.945537	1.70173	0.895756
230214_08_001(1)	1	-1.02686		230323_05	1	0.628076	0.254909	0.351426	0.278367	0.497043
230214_08_001(1)	2	-0.7479		230323_06	1	1.93779	NA	1.77725	2.07504	1.77822
230214_08_001(2)	3	-1.28913		230323_07	1	1.72657	2.50525	1.08476	1.98579	0.938987
230214_08_001(1)	4	-1.3218		230323_08	1	1.52555	NA	1.10617	0.946769	1.39534
230214_08_001(2)	5	-1.15145		230323_09	1	0.704611	NA	1.41152	0.91592	0.667887
230214_08_001(1)	6	-0.84347		230323_09	2	1.23806	NA	0.995157	0.855544	0.697704
230214_09_002(1)	1	-1.37187
230214_09_002(2)	2	-1.32194
230214_09_002(3)	3	-0.97227
230216_02_001(1)	1	-1.74799
230216_09_001(1)	1	-3.37879
230216_03_001(1)	1	-0.43048
230216_03_001(1)	2	-0.36946
230216_04_001(1)	1	-0.34303
230216_04_001(1)	2	-0.47579
230216_04_001(1)	3	-0.22464
230216_04_001(1)	4	-0.31416
230216_04_001(1)	5	-0.25092
230216_04_001(1)	6	-0.18564
230216_04_001(1)	7	-0.22075
230223_08_001(1)	1	-0.97322
230223_08_001(2)	2	-0.37027
230223_08_001(1)	3	-0.39872
230223_08_001(1)	4	-0.53897
230223_08_001(2)	5	-0.45417
230223_10_001(1)	1	-0.84854
230223_10_001(2)	2	-0.86147
230224_01_002(1)	1	0.173531
230313_03_001(2)	1	-0.59752
230313_04_003(1)	1	-0.4562
230313_06_001(1)	1	-0.7774
230313_07_001(1)	1	-0.35248
230313_10_002(3)	1	-0.96952
230313_10_002(3)	2	-4.11612
230313_10_002(3)	3	-0.84727
230313_11_001(7)	1	-0.25754
230313_11_001(7)	2	-0.3948
230313_11_001(7)	3	-0.41944
230313_13_001(6)	1	-1.13779
230313_13_001(8)	2	-0.76902
230320_10_001(2)	1	-0.57839
230320_11_001(1)	1	-0.54856
230320_12_002(2)	1	-0.84951
230320_12_002(2)	2	-0.79251
230317_03_001(1)	1	-0.47878
230317_01_001(5)	1	-0.25546
230317_01_001(5)	2	-0.1312
GFAP+
230323_01_003(1)	1	2.55762
230323_07_002(1)	1	1.72657
230323_10_001(1)	1	2.13536
230323_11_004(1)	1	3.47076
230323_11_002(1)	1	2.65261
230323_11_003(1)	1	3.755
230323_11_005(1)	1	2.40093
230323_11_006(1)	1	3.26254
230323_11_007(1)	1	1.18071
230323_11_008(1)	1	1.64898
230323_11_009(1)	1	2.12145
230323_11_010(1)	1	2.52199
230323_11_011(1)	1	3.10989
230323_11_012(1)	1	1.06768
230323_11_013(1)	1	1.22488
230323_11_014(1)	1	1.70539
230323_11_015(1)	1	1.20061
230323_12_001(1)	1	4.05007
230323_12_002(1)	1	3.64895
230323_12_003(1)	1	3.29798
230323_12_004(1)	1	2.69516
230323_12_005(1)	1	1.28191
230323_12_006(1)	1	2.79928
230323_12_007(1)	1	1.3786
230323_12_008(1)	1	1.19228
230320_01_001(1)	1	1.03072
230320_04_001(1)	1	0.761806
230320_07_001(1)	1	0.697936

## Sheet: Figure 6
Fig. 6c				Fig. 6e
Recording number	Cell identifier	-ΔF/F0 (%)		Recording number	Cell identifier	-ΔF/F0 (%)
230519_01_001(2)	1	-1.62297				Baseline	4-AP
230519_02_001(1)	1	-1.32738		230519_01	1	-1.62297	0.872226
230519_03_001(1)	1	-0.321177		230519_02	1	-1.32738	2.66333
230519_04_001(1)	1	0.635456		230519_03	1	-0.32118	1.59733
230519_05_001(1)	1	0.404428		230519_04	1	0.635456	0.547471
230519_06_001(1)	1	-0.813166		230519_05	1	0.404428	2.34601
230519_07_001(1)	1	0.208814		230519_06	1	-0.81317	3.64093
230519_08_001(1)	1	-1.29178		230519_08	1	-1.29178	1.7113
230519_09_001(1)	1	-0.86517		230519_14	1	0.05237	2.35386
230519_10_001(1)	1	-1.03036		230519_15	1	0.228894	1.11931
230519_12_001(1)	1	0.107461		230519_16	1	0.241016	2.30493
230519_13_001(2)	1	-0.277502		230519_17	1	0.987982	3.22621
230519_14_001(1)	1	0.0523696		230518_06	1	0.410023	3.15277
230519_15_001(1)	1	0.228894		230518_07	1	0.239188	1.56122
230519_16_001(1)	1	0.241016		230518_08	1	1.02557	1.60185
230519_17_001(1)	1	0.987982		230518_09	1	1.96452	1.92436
230518_06_001(1)	1	0.410023		230518_11	1	-0.16641	0.990727
230518_07_001(1)	1	0.239188		230518_13	1	0.903174	1.99126
230518_08_001(1)	1	1.02557		230518_14	1	0.784048	4.45105
230518_09_001(1)	1	1.96452		230518_16	1	0.897981	2.29128
230518_10_001(1)	1	0.261784		230518_17	1	0.624753	1.02544
230518_11_001(1)	1	-0.166406		230518_18	1	2.02737	0.584556
230518_12_001(1)	1	-0.0499276		230518_19	1	0.796161	0.717298
230518_13_001(2)	1	0.903174
230518_14_001(1)	1	0.784048
230518_15_001(1)	1	1.3563
230518_16_001(1)	1	0.897981
230518_17_001(1)	1	0.624753
230518_18_001(1)	1	2.02737
230518_19_001(1)	1	0.796161
230518_21_001(1)	1	-0.153734
230608_01_001(1)	1	-0.734368
230608_02_001(1)	1	-0.825915
230608_03_001(1)	1	-1.44919
230608_04_001(1)	1	-1.10801
230608_05_001(2)	1	-1.56553
230609_01_001(1)	1	0.127537
230609_02_001(1)	1	-0.873207
230609_03_001(1)	1	-0.73278
230609_04_001(1)	1	-0.12107
230609_06_001(1)	1	0.337339
230609_09_001(1)	1	0.108841
230613_01_001(2)	1	-0.697825
230613_02_001(1)	1	-0.00172364
230613_03_001(1)	1	-0.960095
230613_04_001(3)	1	-1.34974
230613_06_001(1)	1	-0.810622
230613_07_001(1)	1	-1.09609
230613_08_001(3)	1	-1.22869
230613_09_001(1)	1	-0.870078
230613_10_001(1)	1	-1.18013
230613_11_001(1)	1	-0.337022
230613_12_001(1)	1	-1.23745
230613_13_001(1)	1	-1.64942
230613_14_001(2)	1	-0.652001
230613_15_001(1)	1	-0.385328
230613_17_001(1)	1	-1.4529
230613_18_001(1)	1	-1.36208
230613_19_001(2)	1	-1.01765
230613_20_001(1)	1	-0.431249
230613_21_001(2)	1	-0.821001
230613_22_001(1)	1	-0.472279
230613_23_001(1)	1	-0.0313611
230613_24_001(1)	1	-1.08956
230613_25_001(1)	1	-0.299846
230613_26_001(1)	1	0.112202
230613_27_001(1)	1	-0.973604
230613_28_001(1)	1	-0.648266
230613_29_001(1)	1	0.0815711
230613_30_001(1)	1	-1.40834
230613_31_001(1)	1	-1.20249
230613_32_001(1)	1	-0.676272
230613_33_001(1)	1	-0.681702
230613_34_001(1)	1	-0.696239
230613_36_001(1)	1	-0.698974
230613_38_001(1)	1	-0.397698
230614_01_001(2)	1	-0.661049
230614_03_001(1)	1	-0.246843
230614_04_001(1)	1	-0.0977637
230614_05_001(1)	1	-0.921291
230614_06_001(1)	1	-1.54414
230614_07_001(1)	1	-0.031448
230614_10_001(4)	1	-1.48782
230614_11_001(2)	1	-1.76096
230614_12_001(1)	1	-1.26605
230614_13_001(1)	1	-1.25106
230614_14_001(2)	1	-1.36725
230607_01_001(1)	1	2.09926
230607_02_001(1)	1	-0.816499
230607_03_002(2)	1	1.11697
230607_04_001(1)	1	1.56702
230607_05_001(1)	1	0.133188
230607_06_001(2)	1	0.276405
230607_07_001(1)	1	-0.268997
230607_08_001(1)	1	0.986041
230607_09_001(1)	1	2.67646
230607_10_001(1)	1	2.94303
230607_12_001(1)	1	0.282959
230608_08_002(1)	1	-0.334594
230608_09_001(1)	1	-1.06865
230608_11_001(1)	1	-0.207551
230608_12_001(1)	1	-0.775015
230608_13_001(2)	1	-0.527121
230608_14_001(1)	1	1.1075
230608_15_001(1)	1	1.17267
230608_16_001(1)	1	0.0203544
230608_17_001(1)	1	1.73648
230608_18_001(1)	1	1.29481
230608_19_001(1)	1	1.05667
230608_20_001(1)	1	0.26231
230608_21_001(1)	1	-0.0360197
230608_22_001(1)	1	0.538995
230608_23_001(1)	1	0.0677697
230608_24_001(1)	1	1.38334
230608_25_001(1)	1	0.550511
230608_26_001(1)	1	1.67417
230608_27_001(1)	1	0.584267
230608_28_001(1)	1	-0.588858
230608_29_001(1)	1	-0.374278
230608_30_001(1)	1	2.48807
230608_31_001(1)	1	2.78557
230608_32_001(1)	1	3.32067
230608_33_001(1)	1	1.94035

## Sheet: Supplementary figure 2
Supplementary Fig. 2b
ORCHID
Recording number	Cell identifier	-DFGABA (mV)
230214_04_001(1)	1	-10.4182
230214_04_001(2)	2	-2.95304
230214_04_001(1)	3	-8.66993
230214_04_001(1)	4	-7.97223
230214_08_001(1)	1	-5.56566
230214_08_001(1)	2	-4.05365
230214_08_001(2)	3	-6.98718
230214_08_001(1)	4	-7.16423
230214_08_001(2)	5	-6.24092
230214_08_001(1)	6	-4.57165
230214_09_002(1)	1	-7.4356
230214_09_002(2)	2	-7.16497
230214_09_002(3)	3	-5.26975
230216_02_001(1)	1	-9.4742
230216_09_001(1)	1	-18.3132
230216_03_001(1)	1	-2.33321
230216_03_001(1)	2	-2.0025
230216_04_001(1)	1	-1.85927
230216_04_001(1)	2	-2.57879
230216_04_001(1)	3	-1.21756
230216_04_001(1)	4	-1.70278
230216_04_001(1)	5	-1.35998
230216_04_001(1)	6	-1.00619
230216_04_001(1)	7	-1.19648
230223_08_001(1)	1	-5.27489
230223_08_001(2)	2	-2.00691
230223_08_001(1)	3	-2.16109
230223_08_001(1)	4	-2.92127
230223_08_001(2)	5	-2.46163
230223_10_001(1)	1	-4.59912
230223_10_001(2)	2	-4.66921
230224_01_002(1)	1	0.940545
230313_03_001(2)	1	-3.23857
230313_04_003(1)	1	-2.47265
230313_06_001(1)	1	-4.21353
230313_07_001(1)	1	-1.91047
230313_10_002(3)	1	-5.25484
230313_10_002(3)	2	-22.3096
230313_10_002(3)	3	-4.59223
230313_11_001(7)	1	-1.39589
230313_11_001(7)	2	-2.13985
230313_11_001(7)	3	-2.27341
230313_13_001(6)	1	-6.16691
230313_13_001(8)	2	-4.16815
230320_10_001(2)	1	-3.13491
230320_11_001(1)	1	-2.97321
230320_12_002(2)	1	-4.60439
230320_12_002(2)	2	-4.29543
230317_03_001(1)	1	-2.59503
230317_01_001(5)	1	-1.38461
230317_01_001(5)	2	-0.7111
Gramicidin
Publication	Cell number	-DFGABA (mV)
Burman et al. (2019)	cell1	0.8564
	cell2	-2.2599
	cell3	6.6141
	cell4	-1.59
	cell5	-9.7631
	cell6	-10.8183
Düsterwald et al. (2018)	cell7	1.4573
	cell8	-16.7651
	cell9	7.1983
	cell10	-2.1271
	cell11	-4.0512
	cell12	-19.519
	cell13	-20.8975
	cell14	-6.7346
	cell15	-18.5813

## Sheet: Supplementary figure 3
Supplementary Fig. 3b
Recording number	Cell identifier	-ΔF/F0 (%)
		Baseline	High-Cl- patch
230403_07	1	-1.82345	5.3698
230313_10	1	-0.19842	4.39776
230313_13	1	-1.24332	4.33893
240410_02	1	-1.589	4.38836
240410_13	1	-0.46437	6.2381
240410_14	1	-0.46947	5.71916

## Sheet: Supplementary figure 4
Supplementary Fig. 4d
Recording number	Cell identifier	-ΔF/F0 (%) at each membrane voltage (mV)
		-100	-90	-80	-70	-60	-50	-40	-30
220503_01_001	1	-12.3207	-9.27898	-5.87244	-2.79313	0	2.5858	5.02681	7.5483
220503_02_001	1	-12.5094	-9.20177	-5.83997	-2.82665	0	2.3921	4.80241	6.94566
220505_05_001	1	-10.7719	-8.20118	-5.41455	-2.57335	0	2.37822	4.24487	6.1581
220505_06_002	1	-6.37175	-4.79767	-3.39758	-1.59468	0	1.6516	3.03281	4.24128
220511_01_003	1	-5.75273	-4.65199	-3.11132	-1.07093	0	1.44468	2.79308	4.05366
220511_06_002.1	1	-6.78717	-5.14229	-3.44629	-1.71468	0	1.75352	3.51391	4.97153
220511_07_002	1	-7.58417	-5.91469	-3.94386	-1.93512	0	1.98015	3.8263	5.83356

## Sheet: Supplementary figure 5
Supplementary Fig. 5b							Supplementary Fig. 5d					Fig. 5f
Recording number	Cell identifier	Time (min)					Recording number	Cell identifier	-DFGABAA (by current clamp) (mV)	Estimated -DFGABAA (by fluorescence) (mV)		Recording number	Cell identifier	-ΔF/F0 (%)
		0	15	30	45		Whole-cell current clamp. low-Cl- internal solution							Baseline	High-Cl- patch
220302_01	1	-3.09159	-3.1613	-3.03686	-3.22904		220516_01_002(1)	1	-7.48	-7.31		220207_01	1	-1.32262	3.15372
220302_02	1	-1.51856	-1.8185	-1.41864	-1.34245		220516_01_002(2)	1	2.54	4.18		220207_02	1	-1.6285	1.61893
220302_03	1	-2.01291	-2.67786	-2.10923	-1.83108		220516_01_002(3)	1	9.51	11.15		220207_04	1	-0.09296	4.09424
220302_04	1	-2.7258	-2.11095	-1.83191	-1.83108		220516_01_002(4)	1	-10.01	-9.45		220505_01	1	-2.94939	9.2928
220302_05	1	-1.71483	-1.90477	-1.73464	-1.6455		220516_02_001(1)	1	-14.61	-10.28
220302_05	2	-1.84323	-1.79838	-1.91121	-1.74245		220516_02_001(3)	1	0.84	3
220302_06	1	-1.58395	-1.70546	-1.74082	-1.6996		220516_02_001(4)	1	6.3	5.73
220302_07	1	-1.55882	-1.29065	-1.34729	-1.54137		220511_06_002(1)	1	-8.52	-6.57
220217_04	1	-1.61724	-1.518	-1.08479	-1.99111		220511_06_002(2)	1	2.38	2.55
220218_05	1	-1.79546	-1.59917	-1.39863	-1.18553		220511_06_002(3)	1	10.15	8.02
							220505_02_001(2)	1	-2.18	-1.51
							220505_02_001(3)	1	6.08	3.22
							220505_03_002(1)	1	-5.42	-2.64
							220505_03_002(4)	1	0.62	1.72
							220505_03_002(8)	1	7.1	10.93
							220511_05_001(2)	1	0.95	1.5
							220511_05_001(3)	1	9.4	12.05
							220511_05_001(7)	1	-9.69	-8.07
							Whole-cell current clamp. high-Cl- internal solution
							220207_01_001(2)	1	14.4787	15.0106
							220207_02_001(1)	1	11.8631	7.70554
							220207_04_004(3)	1	19.5391	19.4871
							220309_03_002(4)	1	33.2496	29.6329
							220505_01_001(2)	1	37.5499	44.2304

[truncated: 8 more sheets: Supplementary figure 6, Supplementary figure 7, Supplementary figure 8, Supplementary figure 9, Supplementary figure 10, Supplementary figure 11, Supplementary figure 12, Supplementary figure 15]
